# Supplementary material for: Octenyl Succinic Anhydride Starch Alleviates Alcoholic Liver Disease by Modulating Gut Microbiota and Metabolism
Source: Nutrients. 2025 Aug 27;17(17):2779. doi: 10.3390/nu17172779 (PMC12430434; doi:10.3390/nu17172779)
Supplement: Supplementary file 1 [file nutrients-17-02779-s001.zip]

Archive with 1 entries (1 files):
- nutrients-3791375-supplementary.pdf
